# Supplementary material for: Investigation of the Protective Effect for GcMAF by a Glycosidase Inhibitor and the Glycan Structure of Gc Protein
Source: Molecules. 2023 Feb 6;28(4):1570. doi: 10.3390/molecules28041570 (PMC9963009; doi:10.3390/molecules28041570)
Supplement: Supplementary file 1 [file molecules-28-01570-s001.zip]

Archive with 1 entries (1 files):
- molecules-2139593-supplementary.pdf
